# Supplementary material for: Analyzing Mosquito (Diptera: Culicidae) Diversity in Pakistan by DNA Barcoding
Source: PLoS One. 2014 May 14;9(5):e97268. doi: 10.1371/journal.pone.0097268 (PMC4036727; doi:10.1371/journal.pone.0097268)
Supplement: Table S1 — GPS coordinates of mosquito collection sites in Pakistan. (XLS) [file pone.0097268.s002.xls]

## Sheet: Sheet1
Table S1. GPS coordinates of mosquito collection sites in Pakistan
Latitude	Longitude
31.567	74.281
31.4167	73.05
31.265	72.315
31.688	73.923
31.003	73.967
33.8167	73.2333
34.15	71.718
32.096	74.172
33.682	73.147
30.813	73.446
33.028	73.605
32.647	74.213
31.16	72.19
33.684	73.147
33.702	73.035
33.03	73.594
31.575	74.335
30.208	71.51
31.565	74.279
33.633	73.073
31.616	73.499
31.572	74.337
32.669	74.473
31.568	74.279
31.567	74.279
31.568	74.282
33.03	73.601
33.683	73.147
31.565	74.28
32.768	72.708
32.58	72.816
33.731	73.078
32.779	72.713
30.176	71.504
32.28	72.886
32.572	74.063
32.555	74.089
32.577	74.067
32.648	74.212
32.807	73.91
32.575	74.08
33.27	73.285
32.888	73.77
32.571	74.076
32.095	74.185
32.554	74.041
32.278	72.886
32.649	74.054
31.755	73.832
32.644	74.046
32.95	73.715
33.471	73.33
31.573	74.338
30.878	72.582
32.93	72.824
32.04	72.841
32.948	73.712
33.019	73.697
32.76	72.695
31.498	74.26
31.305	72.337
31.801	74.258
32.647	74.208
32.478	74.353
32.784	72.7
31.729	73.578
30.884	73.612
31.749	73.83
31.082	73.994
31.708	73.68
31.083	73.996
31.687	73.738
31.694	73.661
31.715	73.987
31.26	72.319
31.263	72.315
31.0833	73.95
31.26	72.32
31.263	72.317
31.264	72.32
31.262	72.316
35.172	73.13
31.434	73.071
30.889	72.671
34.386	73.546
31.081	73.995
31.385	74.205
31.077	73.994
31.272	72.323
30.969	72.33
33.129	73.414
31.582	74.329
32.4833	74.5333
32.101	74.197
33.131	73.414
29.131	72.25
31.081	72.969
31.491	74.266
31.141	72.674
30.98	72.877
30.09	73.2
31.495	74.252
31.7	73.9833
31.682	73.542
30.2	71.4333
30.99	74.283
30.97	74.031
30.661	73.018
29.24	72.42
31.485	74.267
30.807	73.456
30.531	72.701
31.071	72.61
32.926	72.383
31.012	73.849
29.398	71.683
33.017	73.697
30.1833	71.45
31.02	72.921
30.948	72.495
30.981	72.476
30.001	71.496
30.535	72.694
30.98	72.477
30.843	72.554
30.625	72.865
33.028	73.696
30.974	74.189
30.03	73.11
31.081	73.993
34.639	73.461
33.434	73.363
31.733	73.898
35.108	73.007
31.651	73.495
32.931	72.824
31.076	73.995
33.8	73.8
35.2333	71.85
33.806	73.298
33.6833	73.0667
34.543	73.348
29.959	71.334
32.553	74.09
32.101	74.102
32.103	74.105
35.295	73.176
35.302	73.191
35.162	73.132
35.302	73.192
31.02	74.264
33.473	73.295
32.595	73.04
33.279	73.286
32.96	73.706
32.947	73.713
32.133	74.189
29.722	71.475
29.523	71.633
29.433	71.65
29.408	71.674
29.404	71.668
29.398	71.667
29.405	71.675
29.411	71.673
29.418	71.67
29.52	73.07
29.448	71.641
29.518	71.638
29.425	71.662
29.849	71.538
30.096	71.493
29.51	72.47
30.145	71.494
30.168	71.505
30.187	71.487
30.209	71.498
30.336	72.023
31.12	74.446
30.964	73.975
31.025	74.529
31.053	74.506
31.122	74.462
31.056	74.506
31.004	74.54
31.041	74.516
31.059	74.399
30.968	73.973
30.974	73.972
30.2	73.18
31.018	73.854
30.948	73.743
30.826	73.487
30.812	73.46
30.808	73.44
30.818	73.451
30.752	73.338
30.716	73.265
30.644	73.087
30.648	73.097
30.675	73.102
30.679	73.078
30.667	73.096
30.654	73.089
30.665	73.079
30.661	73.072
30.649	72.949
30.628	72.875
30.594	72.772
30.576	72.742
30.537	72.699
30.525	72.705
30.535	72.799
30.568	72.68
30.669	72.66
30.714	72.653
30.729	72.651
30.739	72.635
30.917	73.676
30.849	73.536
31.724	73.931
31.729	73.91
31.75	73.802
31.701	73.619
31.752	73.812
31.705	73.952
31.578	74.33
31.603	74.572
32.136	74.208
31.81	74.264
32.5833	71.5333
31.566	74.28
31.533	74.283
31.486	74.268
31.502	74.248
31.501	74.248
31.502	74.249
31.495	74.272
31.496	74.273
31.49	74.265
31.496	74.274
31.488	74.266
32.789	72.715
32.785	72.705
32.781	72.701
32.593	73.056
32.587	73.041
32.593	73.022
32.923	72.396
32.926	72.431
32.938	72.68
32.932	72.863
33.631	73.072
32.592	73.047
32.937	72.86
32.555	72.502
33.64	73.064
33.631	73.061
33.566	73.083
33.412	73.385
33.412	73.393
33.706	73.15
33.688	73.071
33.722	73.06
33.713	73.049
33.698	73.037
33.704	73.054
33.248	73.31
33.261	73.298
32.865	73.799
33.02	73.624
33.244	73.316
33.636	73.074
31.289	72.781
31.208	72.721
31.161	72.689
31.129	72.674
31.035	72.565
30.99	72.506
30.993	72.47
30.969	72.478
30.964	72.487
30.967	72.495
30.862	72.545
30.859	72.556
30.893	72.717
31.06	72.951
31.041	72.957
31.057	72.968
31.059	72.968
31.22	73
30.319	71.966
30.317	71.931
30.328	71.822
30.313	71.706
30.111	71.423
30.091	71.409
30.062	71.391
29.997	71.354
29.895	71.304
29.882	71.296
29.88	71.301
31.966	74.226
32.127	74.196
32.334	74.354
32.315	74.543
32.162	74.201
32.51	74.586
32.552	74.042
32.547	74.042
32.548	74.043
32.544	74.04
32.55	74.043
32.864	73.799
32.866	73.796
32.887	73.769
32.943	73.715
32.942	73.715
32.94	73.717
32.939	73.717
32.946	73.714
32.948	73.713
32.954	73.715
32.961	73.706
33.022	73.616
33.021	73.616
33.027	73.696
30.977	72.482
30.976	72.482
30.977	72.483
30.974	72.482
30.98	72.476
30.968	72.481
30.969	72.481
30.974	72.492
30.972	72.49
30.973	72.491
31.145	72.691
31.146	72.691
31.147	72.692
31.145	72.69
31.135	72.699
31.134	72.701
31.134	72.698
31.135	72.697
31.135	72.695
31.142	72.674
31.16	72.679
31.163	72.681
31.138	72.671
31.079	73.993
31.384	74.21
31.383	74.21
31.382	74.21
31.383	74.209
31.383	74.205
31.384	74.205
31.265	72.321
31.324	72.731
31.322	72.733
31.323	72.729
31.324	72.728
32.943	73.709
29.184	71.574
31.487	74.265
29.216	71.576
32.953	73.714
32.955	73.703
32.956	73.703
32.961	73.7
32.959	73.701
32.893	73.767
31.077	74.002
31.486	74.265
31.397	73.026
34.117	72.467
32.893	73.766
30.2667	71.5
33.016	73.697
33.02	73.696
33.019	73.696
33.125	73.407
33.124	73.407
33.124	73.406
31.26	72.317
32.943	73.71
32.942	73.71
33.683	73.148
33.684	73.148
33.676	73.148
32.783	72.701
32.645	74.045
32.645	74.048
32.643	74.047
32.648	74.208
30.799	73.386
32.864	73.796
32.864	73.795
32.895	73.767
32.957	73.703
32.959	73.706
32.958	73.706
33.019	73.624
33.019	73.625
33.017	73.623
33.022	73.617
32.806	73.911
32.806	73.912
32.182	74.175
32.28	72.887
32.277	72.886
32.275	72.889
33.028	73.604
31.323	72.732
31.487	74.266
31.485	74.263
31.431	73.073
31.496	74.251
31.494	74.252
31.492	74.25
31.487	74.267
31.504	74.247
31.494	74.273
31.501	74.249
31.486	74.267
31.568	74.281
31.566	74.279
31.566	74.281
29.22	71.575
31.723	73.931
31.723	73.933
31.723	73.934
31.719	73.935
31.75	73.833
31.75	73.832
31.75	73.794
31.311	72.338
32.643	74.046
35.301	73.192
30.974	72.491
31.147	72.691
31.14	72.672
31.159	72.678
31.161	72.68
31.434	73.074
31.267	72.319
31.432	73.071
31.432	73.07
33.816	73.322
29.22	71.576
34.484	72.572
35.065	73.002
35.301	73.193
35.063	73
35.162	73.136
35.152	73.143
35.162	73.123
35.063	74
35.172	73.136
35.015	72.534
33.7	73.11
35.001	72.533
33.022	73.611
33.018	73.623
33.019	73.623
31.078	73.994
31.083	73.995
33.6	73.05
31.309	72.336
34.151	71.717
34.142	71.704
33.921	71.563
33.92	71.563
33.921	71.564
33.998	71.488
33.921	71.562
33.92	71.562
33.922	71.563
34.006	71.482
34.006	71.48
33.999	71.486
34.008	71.488
34.013	71.481
34.142	71.702
33.997	71.486
34.011	71.481
34.005	71.479
34.009	71.479
34.14	71.699
34.125	72.476
34.123	72.484
